# Supplementary material for: Luminescent Carbon Dots from Wet Olive Pomace: Structural Insights, Photophysical Properties and Cytotoxicity
Source: Molecules. 2022 Oct 10;27(19):6768. doi: 10.3390/molecules27196768 (PMC9573145; doi:10.3390/molecules27196768)
Supplement: Supplementary file 1 [file molecules-27-06768-s001.zip]

Archive with 1 entries (1 files):
- molecules-1930096-supplementary.pdf
